# Supplementary material for: Phenotypic divergence in an island bee population: Applying geometric morphometrics to discriminate population‐level variation in wing venation
Source: Ecol Evol. 2023 May 10;13(5):e10085. doi: 10.1002/ece3.10085 (PMC10172614; doi:10.1002/ece3.10085)
Supplement: Supplementary file 1 — Table S1. [file ECE3-13-e10085-s001.csv]

Landmark	Halictus_tripartitus_Mainland_population	Halictus_tripartitus_Island_population	Halictus_ligatus	Halictus_farinosus
1x	0.394	0.392	0.395	0.386
1y	0.153	0.153	0.127	0.136
2x	0.242	0.244	0.267	0.292
2y	0.256	0.253	0.249	0.275
3x	-0.025	-0.031	-0.032	-0.024
3y	0.185	0.185	0.181	0.177
4x	-0.121	-0.122	-0.119	-0.113
4y	0.206	0.207	0.202	0.197
5x	-0.321	-0.32	-0.339	-0.338
5y	0.01	0.014	0.005	-0.005
6x	-0.488	-0.488	-0.503	-0.496
6y	-0.025	-0.023	-0.036	-0.046
7x	0.03	0.032	0.029	0.024
7y	-0.175	-0.176	-0.159	-0.163
8x	0.1	0.106	0.109	0.093
8y	-0.29	-0.293	-0.271	-0.274
9x	0.188	0.187	0.193	0.175
9y	-0.321	-0.32	-0.298	-0.297
