# Supplementary material for: Phenotypic divergence in an island bee population: Applying geometric morphometrics to discriminate population‐level variation in wing venation
Source: Ecol Evol. 2023 May 10;13(5):e10085. doi: 10.1002/ece3.10085 (PMC10172614; doi:10.1002/ece3.10085)
Supplement: Supplementary file 2 — Table S2. [file ECE3-13-e10085-s003.csv]

catalogNumber	species	population	populationAnalysis?	speciesAnalysis?
UCSB_IZC00001300	Halictus ligatus	Mainland	No	Yes
UCSB_IZC00003754	Halictus tripartitus	Santa Cruz Island	Yes	No
UCSB_IZC00003760	Halictus farinosus	Santa Cruz Island	No	Yes
UCSB_IZC00004911	Halictus farinosus	Santa Cruz Island	No	Yes
UCSB_IZC00008436	Halictus tripartitus	Mainland	Yes	No
UCSB_IZC00010805	Halictus tripartitus	Mainland	Yes	No
UCSB_IZC00012007	Halictus tripartitus	Mainland	Yes	No
UCSB_IZC00012008	Halictus tripartitus	Mainland	Yes	No
UCSB_IZC00012012	Halictus tripartitus	Mainland	Yes	Yes
UCSB_IZC00012014	Halictus tripartitus	Mainland	Yes	No
UCSB_IZC00012019	Halictus tripartitus	Mainland	Yes	No
UCSB_IZC00012020	Halictus tripartitus	Mainland	Yes	No
UCSB_IZC00012024	Halictus tripartitus	Mainland	Yes	No
UCSB_IZC00012030	Halictus tripartitus	Mainland	Yes	No
UCSB_IZC00012031	Halictus tripartitus	Mainland	Yes	No
UCSB_IZC00012032	Halictus tripartitus	Mainland	Yes	No
UCSB_IZC00012037	Halictus tripartitus	Mainland	Yes	No
UCSB_IZC00012038	Halictus tripartitus	Mainland	Yes	No
UCSB_IZC00012043	Halictus tripartitus	Mainland	Yes	No
UCSB_IZC00012044	Halictus ligatus	Mainland	No	Yes
UCSB_IZC00012048	Halictus tripartitus	Mainland	Yes	No
UCSB_IZC00012055	Halictus tripartitus	Mainland	Yes	No
UCSB_IZC00012060	Halictus tripartitus	Mainland	Yes	Yes
UCSB_IZC00012188	Halictus tripartitus	Mainland	Yes	No
UCSB_IZC00012190	Halictus tripartitus	Mainland	Yes	Yes
UCSB_IZC00012196	Halictus tripartitus	Mainland	Yes	No
UCSB_IZC00012198	Halictus tripartitus	Mainland	Yes	No
UCSB_IZC00012208	Halictus tripartitus	Mainland	Yes	No
UCSB_IZC00012247	Halictus tripartitus	Mainland	Yes	No
UCSB_IZC00012258	Halictus tripartitus	Mainland	Yes	No
UCSB_IZC00012275	Halictus tripartitus	Mainland	Yes	No
UCSB_IZC00012288	Halictus tripartitus	Mainland	Yes	No
UCSB_IZC00012295	Halictus tripartitus	Mainland	Yes	No
UCSB_IZC00012304	Halictus tripartitus	Mainland	Yes	No
UCSB_IZC00012310	Halictus tripartitus	Mainland	Yes	No
UCSB_IZC00012311	Halictus tripartitus	Mainland	Yes	No
UCSB_IZC00012334	Halictus tripartitus	Mainland	Yes	No
UCSB_IZC00012335	Halictus tripartitus	Mainland	Yes	No
UCSB_IZC00012341	Halictus tripartitus	Mainland	Yes	No
UCSB_IZC00012344	Halictus tripartitus	Mainland	Yes	No
UCSB_IZC00012347	Halictus tripartitus	Mainland	Yes	No
UCSB_IZC00012348	Halictus tripartitus	Mainland	Yes	Yes
UCSB_IZC00012350	Halictus tripartitus	Mainland	Yes	No
UCSB_IZC00012353	Halictus tripartitus	Mainland	Yes	No
UCSB_IZC00012354	Halictus tripartitus	Mainland	Yes	No
UCSB_IZC00012357	Halictus tripartitus	Mainland	Yes	Yes
UCSB_IZC00012421	Halictus tripartitus	Mainland	Yes	No
UCSB_IZC00012423	Halictus tripartitus	Mainland	Yes	Yes
UCSB_IZC00012437	Halictus ligatus	Mainland	No	Yes
UCSB_IZC00012439	Halictus tripartitus	Mainland	Yes	No
UCSB_IZC00012441	Halictus tripartitus	Mainland	Yes	No
UCSB_IZC00012443	Halictus tripartitus	Mainland	Yes	No
UCSB_IZC00012451	Halictus tripartitus	Mainland	Yes	No
UCSB_IZC00012458	Halictus ligatus	Mainland	No	Yes
UCSB_IZC00012460	Halictus tripartitus	Mainland	Yes	No
UCSB_IZC00012472	Halictus tripartitus	Mainland	Yes	No
UCSB_IZC00012477	Halictus tripartitus	Mainland	Yes	No
UCSB_IZC00014644	Halictus tripartitus	Mainland	Yes	No
UCSB_IZC00014900	Halictus tripartitus	Mainland	Yes	No
UCSB_IZC00014942	Halictus tripartitus	Mainland	Yes	No
UCSB_IZC00014982	Halictus tripartitus	Mainland	Yes	No
UCSB_IZC00015024	Halictus tripartitus	Mainland	Yes	No
UCSB_IZC00015024	Halictus tripartitus	Mainland	No	Yes
UCSB_IZC00015026	Halictus tripartitus	Mainland	Yes	No
UCSB_IZC00015151	Halictus tripartitus	Mainland	Yes	Yes
UCSB_IZC00015180	Halictus tripartitus	Mainland	Yes	No
UCSB_IZC00015229	Halictus tripartitus	Mainland	Yes	No
UCSB_IZC00022218	Halictus tripartitus	Mainland	Yes	No
UCSB_IZC00022219	Halictus tripartitus	Mainland	Yes	No
UCSB_IZC00028329	Halictus tripartitus	Mainland	Yes	No
UCSB_IZC00028368	Halictus tripartitus	Mainland	Yes	Yes
UCSB_IZC00028538	Halictus tripartitus	Mainland	No	Yes
UCSB_IZC00028854	Halictus ligatus	Mainland	No	Yes
UCSB_IZC00028872	Halictus ligatus	Mainland	No	Yes
UCSB_IZC00028900	Halictus tripartitus	Mainland	Yes	No
UCSB_IZC00030014	Halictus tripartitus	Santa Cruz Island	Yes	No
UCSB_IZC00030018	Halictus tripartitus	Santa Cruz Island	Yes	Yes
UCSB_IZC00030019	Halictus tripartitus	Santa Cruz Island	Yes	No
UCSB_IZC00030022	Halictus tripartitus	Mainland	Yes	No
UCSB_IZC00030025	Halictus tripartitus	Mainland	Yes	No
UCSB_IZC00030060	Halictus tripartitus	Santa Cruz Island	Yes	No
UCSB_IZC00030063	Halictus tripartitus	Santa Cruz Island	Yes	No
UCSB_IZC00030067	Halictus tripartitus	Santa Cruz Island	Yes	No
UCSB_IZC00030073	Halictus tripartitus	Mainland	Yes	Yes
UCSB_IZC00030095	Halictus tripartitus	Santa Cruz Island	Yes	No
UCSB_IZC00030096	Halictus tripartitus	Mainland	Yes	No
UCSB_IZC00030111	Halictus tripartitus	Santa Cruz Island	Yes	No
UCSB_IZC00030113	Halictus tripartitus	Santa Cruz Island	Yes	No
UCSB_IZC00030121	Halictus farinosus	Santa Cruz Island	No	Yes
UCSB_IZC00030122	Halictus farinosus	Santa Cruz Island	No	Yes
UCSB_IZC00030123	Halictus tripartitus	Mainland	Yes	No
UCSB_IZC00030127	Halictus tripartitus	Santa Cruz Island	Yes	No
UCSB_IZC00030129	Halictus ligatus	Mainland	No	Yes
UCSB_IZC00030131	Halictus tripartitus	Santa Cruz Island	Yes	No
UCSB_IZC00030139	Halictus tripartitus	Santa Cruz Island	Yes	Yes
UCSB_IZC00030140	Halictus tripartitus	Santa Cruz Island	Yes	No
UCSB_IZC00030146	Halictus tripartitus	Santa Cruz Island	Yes	Yes
UCSB_IZC00030155	Halictus tripartitus	Santa Cruz Island	Yes	No
UCSB_IZC00030158	Halictus tripartitus	Mainland	Yes	No
UCSB_IZC00030166	Halictus tripartitus	Mainland	Yes	No
UCSB_IZC00030168	Halictus tripartitus	Santa Cruz Island	Yes	No
UCSB_IZC00030174	Halictus tripartitus	Santa Cruz Island	Yes	No
UCSB_IZC00030194	Halictus tripartitus	Mainland	Yes	Yes
UCSB_IZC00030209	Halictus tripartitus	Santa Cruz Island	Yes	Yes
UCSB_IZC00030212	Halictus tripartitus	Santa Cruz Island	Yes	No
UCSB_IZC00030229	Halictus tripartitus	Santa Cruz Island	Yes	No
UCSB_IZC00030248	Halictus tripartitus	Mainland	Yes	No
UCSB_IZC00030263	Halictus tripartitus	Santa Cruz Island	Yes	No
UCSB_IZC00030265	Halictus tripartitus	Mainland	Yes	No
UCSB_IZC00030269	Halictus ligatus	Mainland	No	Yes
UCSB_IZC00030275	Halictus tripartitus	Santa Cruz Island	Yes	No
UCSB_IZC00030277	Halictus tripartitus	Santa Cruz Island	Yes	No
UCSB_IZC00030303	Halictus tripartitus	Santa Cruz Island	Yes	Yes
UCSB_IZC00030320	Halictus tripartitus	Mainland	Yes	Yes
UCSB_IZC00030326	Halictus tripartitus	Mainland	Yes	No
UCSB_IZC00030330	Halictus tripartitus	Mainland	Yes	No
UCSB_IZC00030336	Halictus tripartitus	Santa Cruz Island	Yes	No
UCSB_IZC00030348	Halictus farinosus	Santa Cruz Island	No	Yes
UCSB_IZC00030349	Halictus tripartitus	Santa Cruz Island	Yes	No
UCSB_IZC00030350	Halictus tripartitus	Santa Cruz Island	Yes	No
UCSB_IZC00030351	Halictus tripartitus	Mainland	Yes	No
UCSB_IZC00030355	Halictus tripartitus	Mainland	Yes	No
UCSB_IZC00030373	Halictus tripartitus	Santa Cruz Island	Yes	No
UCSB_IZC00030374	Halictus tripartitus	Mainland	Yes	No
UCSB_IZC00030381	Halictus tripartitus	Mainland	Yes	No
UCSB_IZC00030382	Halictus tripartitus	Santa Cruz Island	Yes	No
UCSB_IZC00030392	Halictus tripartitus	Santa Cruz Island	Yes	No
UCSB_IZC00030397	Halictus tripartitus	Mainland	Yes	No
UCSB_IZC00030405	Halictus tripartitus	Santa Cruz Island	Yes	No
UCSB_IZC00030414	Halictus tripartitus	Mainland	Yes	No
UCSB_IZC00030439	Halictus tripartitus	Mainland	Yes	No
UCSB_IZC00030442	Halictus tripartitus	Santa Cruz Island	Yes	No
UCSB_IZC00030444	Halictus tripartitus	Santa Cruz Island	Yes	No
UCSB_IZC00030451	Halictus tripartitus	Mainland	Yes	Yes
UCSB_IZC00030461	Halictus tripartitus	Santa Cruz Island	Yes	No
UCSB_IZC00030463	Halictus tripartitus	Santa Cruz Island	Yes	No
UCSB_IZC00030467	Halictus tripartitus	Santa Cruz Island	Yes	No
UCSB_IZC00030468	Halictus tripartitus	Mainland	Yes	No
UCSB_IZC00030472	Halictus tripartitus	Mainland	Yes	Yes
UCSB_IZC00030486	Halictus tripartitus	Mainland	Yes	No
UCSB_IZC00030496	Halictus tripartitus	Mainland	Yes	No
UCSB_IZC00030506	Halictus tripartitus	Santa Cruz Island	Yes	No
UCSB_IZC00030508	Halictus tripartitus	Mainland	Yes	Yes
UCSB_IZC00030520	Halictus tripartitus	Mainland	Yes	No
UCSB_IZC00030539	Halictus tripartitus	Santa Cruz Island	Yes	No
UCSB_IZC00030540	Halictus tripartitus	Santa Cruz Island	Yes	No
UCSB_IZC00030701	Halictus tripartitus	Santa Cruz Island	Yes	No
UCSB_IZC00030780	Halictus tripartitus	Santa Cruz Island	Yes	No
UCSB_IZC00030912	Halictus tripartitus	Mainland	Yes	No
UCSB_IZC00030951	Halictus tripartitus	Santa Cruz Island	Yes	No
UCSB_IZC00031075	Halictus tripartitus	Santa Cruz Island	Yes	No
UCSB_IZC00031103	Halictus tripartitus	Mainland	Yes	No
UCSB_IZC00033295	Halictus tripartitus	Santa Cruz Island	Yes	Yes
UCSB_IZC00034036	Halictus tripartitus	Santa Cruz Island	Yes	No
UCSB_IZC00034038	Halictus ligatus	Mainland	No	Yes
UCSB_IZC00034049	Halictus tripartitus	Mainland	Yes	No
UCSB_IZC00034060	Halictus tripartitus	Santa Cruz Island	Yes	No
UCSB_IZC00034080	Halictus tripartitus	Mainland	Yes	No
UCSB_IZC00034513	Halictus farinosus	Mainland	No	Yes
UCSB_IZC00034574	Halictus tripartitus	Santa Cruz Island	Yes	No
UCSB_IZC00034592	Halictus ligatus	Mainland	No	Yes
UCSB_IZC00034598	Halictus tripartitus	Mainland	Yes	No
UCSB_IZC00034616	Halictus tripartitus	Santa Cruz Island	Yes	No
UCSB_IZC00034799	Halictus farinosus	Santa Cruz Island	No	Yes
UCSB_IZC00034801	Halictus ligatus	Mainland	No	Yes
UCSB_IZC00034809	Halictus ligatus	Mainland	No	Yes
UCSB_IZC00035244	Halictus tripartitus	Mainland	Yes	No
UCSB_IZC00035255	Halictus tripartitus	Santa Cruz Island	Yes	No
UCSB_IZC00035279	Halictus tripartitus	Mainland	Yes	No
UCSB_IZC00035287	Halictus tripartitus	Mainland	Yes	No
UCSB_IZC00035317	Halictus tripartitus	Mainland	Yes	No
UCSB_IZC00035328	Halictus tripartitus	Santa Cruz Island	Yes	No
UCSB_IZC00035331	Halictus tripartitus	Mainland	Yes	No
UCSB_IZC00035335	Halictus tripartitus	Mainland	Yes	No
UCSB_IZC00035446	Halictus tripartitus	Mainland	Yes	Yes
UCSB_IZC00035447	Halictus tripartitus	Santa Cruz Island	Yes	No
UCSB_IZC00035501	Halictus tripartitus	Mainland	Yes	Yes
UCSB_IZC00035550	Halictus tripartitus	Mainland	Yes	No
UCSB_IZC00035556	Halictus tripartitus	Mainland	Yes	No
UCSB_IZC00035659	Halictus tripartitus	Mainland	Yes	No
UCSB_IZC00035841	Halictus ligatus	Mainland	No	Yes
UCSB_IZC00035950	Halictus ligatus	Mainland	No	Yes
UCSB_IZC00036006	Halictus ligatus	Mainland	No	Yes
UCSB_IZC00036124	Halictus tripartitus	Mainland	Yes	No
UCSB_IZC00036175	Halictus tripartitus	Mainland	Yes	No
UCSB_IZC00036334	Halictus ligatus	Mainland	No	Yes
UCSB_IZC00036335	Halictus ligatus	Mainland	No	Yes
UCSB_IZC00036500	Halictus tripartitus	Santa Cruz Island	Yes	Yes
UCSB_IZC00036721	Halictus farinosus	Santa Cruz Island	No	Yes
UCSB_IZC00036722	Halictus farinosus	Santa Cruz Island	No	Yes
UCSB_IZC00036732	Halictus tripartitus	Santa Cruz Island	Yes	No
UCSB_IZC00036735	Halictus tripartitus	Santa Cruz Island	Yes	No
UCSB_IZC00036739	Halictus tripartitus	Santa Cruz Island	Yes	No
UCSB_IZC00036745	Halictus farinosus	Santa Cruz Island	No	Yes
UCSB_IZC00036750	Halictus tripartitus	Santa Cruz Island	Yes	No
UCSB_IZC00036764	Halictus tripartitus	Santa Cruz Island	Yes	No
UCSB_IZC00036767	Halictus farinosus	Santa Cruz Island	No	Yes
UCSB_IZC00036774	Halictus tripartitus	Santa Cruz Island	Yes	No
UCSB_IZC00036777	Halictus tripartitus	Santa Cruz Island	Yes	No
UCSB_IZC00036835	Halictus farinosus	Santa Cruz Island	No	Yes
UCSB_IZC00036852	Halictus farinosus	Santa Cruz Island	No	Yes
UCSB_IZC00036854	Halictus farinosus	Santa Cruz Island	No	Yes
UCSB_IZC00036860	Halictus farinosus	Santa Cruz Island	No	Yes
UCSB_IZC00036862	Halictus farinosus	Santa Cruz Island	No	Yes
UCSB_IZC00036864	Halictus farinosus	Santa Cruz Island	No	Yes
UCSB_IZC00036870	Halictus ligatus	Mainland	No	Yes
UCSB_IZC00036873	Halictus ligatus	Mainland	No	Yes
UCSB_IZC00036879	Halictus farinosus	Santa Cruz Island	No	Yes
UCSB_IZC00036903	Halictus farinosus	Santa Cruz Island	No	Yes
UCSB_IZC00036908	Halictus farinosus	Santa Cruz Island	No	Yes
UCSB_IZC00036910	Halictus tripartitus	Santa Cruz Island	Yes	No
UCSB_IZC00036917	Halictus tripartitus	Santa Cruz Island	Yes	No
UCSB_IZC00036944	Halictus farinosus	Santa Cruz Island	No	Yes
UCSB_IZC00036945	Halictus tripartitus	Santa Cruz Island	Yes	No
UCSB_IZC00036955	Halictus farinosus	Santa Cruz Island	No	Yes
UCSB_IZC00036964	Halictus tripartitus	Santa Cruz Island	Yes	No
UCSB_IZC00036968	Halictus tripartitus	Santa Cruz Island	Yes	No
UCSB_IZC00036971	Halictus tripartitus	Santa Cruz Island	Yes	No
UCSB_IZC00036976	Halictus tripartitus	Santa Cruz Island	Yes	No
UCSB_IZC00036993	Halictus tripartitus	Mainland	Yes	No
UCSB_IZC00037003	Halictus tripartitus	Mainland	Yes	No
UCSB_IZC00037020	Halictus tripartitus	Mainland	Yes	No
UCSB_IZC00037027	Halictus ligatus	Mainland	No	Yes
UCSB_IZC00037030	Halictus farinosus	Santa Cruz Island	No	Yes
UCSB_IZC00037036	Halictus farinosus	Santa Cruz Island	No	Yes
UCSB_IZC00037063	Halictus farinosus	Santa Cruz Island	No	Yes
UCSB_IZC00037064	Halictus tripartitus	Mainland	Yes	No
UCSB_IZC00037066	Halictus farinosus	Santa Cruz Island	No	Yes
UCSB_IZC00037072	Halictus tripartitus	Mainland	Yes	No
UCSB_IZC00037074	Halictus tripartitus	Mainland	Yes	Yes
UCSB_IZC00037108	Halictus farinosus	Santa Cruz Island	No	Yes
UCSB_IZC00037110	Halictus tripartitus	Santa Cruz Island	Yes	No
UCSB_IZC00037117	Halictus farinosus	Santa Cruz Island	No	Yes
UCSB_IZC00037126	Halictus farinosus	Santa Cruz Island	No	Yes
UCSB_IZC00037137	Halictus farinosus	Santa Cruz Island	No	Yes
UCSB_IZC00037266	Halictus tripartitus	Santa Cruz Island	Yes	No
UCSB_IZC00037267	Halictus tripartitus	Santa Cruz Island	Yes	No
UCSB_IZC00037281	Halictus tripartitus	Santa Cruz Island	Yes	No
UCSB_IZC00037283	Halictus tripartitus	Santa Cruz Island	Yes	Yes
UCSB_IZC00037285	Halictus tripartitus	Santa Cruz Island	Yes	No
UCSB_IZC00037290	Halictus tripartitus	Santa Cruz Island	Yes	No
UCSB_IZC00037302	Halictus tripartitus	Santa Cruz Island	Yes	No
UCSB_IZC00037317	Halictus tripartitus	Santa Cruz Island	Yes	No
UCSB_IZC00037321	Halictus tripartitus	Mainland	Yes	No
UCSB_IZC00037323	Halictus tripartitus	Mainland	Yes	No
UCSB_IZC00037325	Halictus tripartitus	Mainland	Yes	No
UCSB_IZC00037327	Halictus tripartitus	Mainland	Yes	Yes
UCSB_IZC00037328	Halictus tripartitus	Mainland	Yes	No
UCSB_IZC00037331	Halictus tripartitus	Mainland	Yes	Yes
UCSB_IZC00037342	Halictus tripartitus	Mainland	Yes	No
UCSB_IZC00037348	Halictus tripartitus	Mainland	Yes	No
UCSB_IZC00037351	Halictus tripartitus	Mainland	Yes	No
UCSB_IZC00037367	Halictus tripartitus	Mainland	Yes	No
UCSB_IZC00037368	Halictus tripartitus	Mainland	Yes	No
UCSB_IZC00037371	Halictus tripartitus	Mainland	Yes	Yes
UCSB_IZC00037374	Halictus tripartitus	Mainland	Yes	No
UCSB_IZC00037375	Halictus tripartitus	Mainland	Yes	No
UCSB_IZC00037384	Halictus tripartitus	Mainland	Yes	Yes
UCSB_IZC00037385	Halictus tripartitus	Mainland	Yes	No
UCSB_IZC00037411	Halictus tripartitus	Mainland	Yes	No
UCSB_IZC00037415	Halictus tripartitus	Mainland	Yes	No
UCSB_IZC00037416	Halictus tripartitus	Mainland	Yes	No
UCSB_IZC00037421	Halictus tripartitus	Mainland	Yes	No
UCSB_IZC00037422	Halictus farinosus	Santa Cruz Island	No	Yes
UCSB_IZC00037424	Halictus tripartitus	Mainland	Yes	No
UCSB_IZC00037429	Halictus tripartitus	Mainland	Yes	No
UCSB_IZC00037430	Halictus tripartitus	Mainland	Yes	No
UCSB_IZC00037437	Halictus tripartitus	Mainland	Yes	No
UCSB_IZC00037440	Halictus tripartitus	Mainland	Yes	No
UCSB_IZC00037449	Halictus tripartitus	Mainland	Yes	No
UCSB_IZC00037450	Halictus tripartitus	Mainland	Yes	No
UCSB_IZC00037451	Halictus ligatus	Mainland	No	Yes
UCSB_IZC00037457	Halictus tripartitus	Mainland	Yes	No
UCSB_IZC00037463	Halictus tripartitus	Mainland	Yes	Yes
UCSB_IZC00037475	Halictus tripartitus	Mainland	Yes	No
UCSB_IZC00037485	Halictus tripartitus	Mainland	Yes	No
UCSB_IZC00037490	Halictus tripartitus	Mainland	Yes	Yes
UCSB_IZC00037497	Halictus tripartitus	Mainland	Yes	No
UCSB_IZC00037696	Halictus ligatus	Mainland	No	Yes
UCSB_IZC00037732	Halictus ligatus	Mainland	No	Yes
UCSB_IZC00038802	Halictus tripartitus	Santa Cruz Island	Yes	Yes
UCSB_IZC00038851	Halictus tripartitus	Santa Cruz Island	Yes	Yes
UCSB_IZC00038912	Halictus tripartitus	Santa Cruz Island	Yes	No
UCSB_IZC00039104	Halictus tripartitus	Santa Cruz Island	Yes	No
UCSB_IZC00039113	Halictus tripartitus	Santa Cruz Island	Yes	No
UCSB_IZC00039120	Halictus ligatus	Mainland	No	Yes
UCSB_IZC00039264	Halictus farinosus	Santa Cruz Island	No	Yes
UCSB_IZC00039336	Halictus farinosus	Santa Cruz Island	No	Yes
UCSB_IZC00039363	Halictus tripartitus	Santa Cruz Island	Yes	No
UCSB_IZC00039378	Halictus tripartitus	Santa Cruz Island	Yes	No
UCSB_IZC00039390	Halictus tripartitus	Santa Cruz Island	Yes	No
UCSB_IZC00039392	Halictus ligatus	Mainland	No	Yes
UCSB_IZC00039403	Halictus tripartitus	Santa Cruz Island	Yes	No
UCSB_IZC00039404	Halictus farinosus	Santa Cruz Island	No	Yes
UCSB_IZC00039427	Halictus tripartitus	Santa Cruz Island	Yes	No
UCSB_IZC00039438	Halictus tripartitus	Santa Cruz Island	Yes	No
UCSB_IZC00039441	Halictus tripartitus	Santa Cruz Island	Yes	No
UCSB_IZC00039475	Halictus tripartitus	Santa Cruz Island	Yes	Yes
UCSB_IZC00039519	Halictus tripartitus	Santa Cruz Island	Yes	No
UCSB_IZC00039522	Halictus farinosus	Santa Cruz Island	No	Yes
UCSB_IZC00039536	Halictus farinosus	Santa Cruz Island	No	Yes
UCSB_IZC00039543	Halictus tripartitus	Santa Cruz Island	Yes	No
UCSB_IZC00039566	Halictus tripartitus	Santa Cruz Island	Yes	Yes
UCSB_IZC00039602	Halictus ligatus	Mainland	No	Yes
UCSB_IZC00039613	Halictus tripartitus	Santa Cruz Island	Yes	No
UCSB_IZC00039649	Halictus tripartitus	Santa Cruz Island	Yes	No
UCSB_IZC00039828	Halictus tripartitus	Santa Cruz Island	Yes	No
UCSB_IZC00039848	Halictus tripartitus	Santa Cruz Island	Yes	No
UCSB_IZC00039861	Halictus tripartitus	Santa Cruz Island	Yes	No
UCSB_IZC00039867	Halictus tripartitus	Santa Cruz Island	Yes	No
UCSB_IZC00039880	Halictus tripartitus	Santa Cruz Island	Yes	No
UCSB_IZC00039888	Halictus tripartitus	Santa Cruz Island	Yes	No
UCSB_IZC00039889	Halictus farinosus	Santa Cruz Island	No	Yes
UCSB_IZC00039890	Halictus tripartitus	Santa Cruz Island	Yes	No
UCSB_IZC00039910	Halictus tripartitus	Santa Cruz Island	Yes	No
UCSB_IZC00039912	Halictus tripartitus	Santa Cruz Island	Yes	No
UCSB_IZC00039916	Halictus tripartitus	Santa Cruz Island	Yes	No
UCSB_IZC00039926	Halictus tripartitus	Santa Cruz Island	Yes	No
UCSB_IZC00039933	Halictus farinosus	Santa Cruz Island	No	Yes
UCSB_IZC00039939	Halictus tripartitus	Santa Cruz Island	Yes	No
UCSB_IZC00039960	Halictus farinosus	Santa Cruz Island	No	Yes
UCSB_IZC00040275	Halictus tripartitus	Santa Cruz Island	Yes	No
UCSB_IZC00040281	Halictus tripartitus	Santa Cruz Island	Yes	No
UCSB_IZC00040289	Halictus tripartitus	Santa Cruz Island	Yes	No
UCSB_IZC00040292	Halictus tripartitus	Santa Cruz Island	Yes	No
UCSB_IZC00040298	Halictus tripartitus	Santa Cruz Island	Yes	Yes
UCSB_IZC00040305	Halictus tripartitus	Santa Cruz Island	Yes	No
UCSB_IZC00040420	Halictus tripartitus	Santa Cruz Island	Yes	No
UCSB_IZC00040430	Halictus tripartitus	Santa Cruz Island	Yes	Yes
UCSB_IZC00040916	Halictus farinosus	Mainland	No	Yes
UCSB_IZC00040919	Halictus ligatus	Mainland	No	Yes
UCSB_IZC00040997	Halictus ligatus	Mainland	No	Yes
UCSB_IZC00041012	Halictus farinosus	Mainland	No	Yes
UCSB_IZC00041484	Halictus ligatus	Mainland	No	Yes
UCSB_IZC00041545	Halictus tripartitus	Santa Cruz Island	Yes	Yes
UCSB_IZC00041647	Halictus ligatus	Mainland	No	Yes
UCSB_IZC00041650	Halictus ligatus	Mainland	No	Yes
UCSB_IZC00041659	Halictus ligatus	Mainland	No	Yes
UCSB_IZC00041680	Halictus ligatus	Mainland	No	Yes
UCSB_IZC00041825	Halictus tripartitus	Santa Cruz Island	Yes	No
UCSB_IZC00041831	Halictus tripartitus	Santa Cruz Island	Yes	No
UCSB_IZC00041854	Halictus tripartitus	Santa Cruz Island	Yes	No
UCSB_IZC00041864	Halictus tripartitus	Santa Cruz Island	Yes	No
UCSB_IZC00041868	Halictus tripartitus	Santa Cruz Island	Yes	No
UCSB_IZC00041871	Halictus tripartitus	Santa Cruz Island	Yes	No
UCSB_IZC00041945	Halictus ligatus	Mainland	No	Yes
UCSB_IZC00042070	Halictus tripartitus	Santa Cruz Island	Yes	No
UCSB_IZC00042100	Halictus tripartitus	Santa Cruz Island	Yes	No
UCSB_IZC00042115	Halictus tripartitus	Santa Cruz Island	Yes	No
UCSB_IZC00042255	Halictus tripartitus	Santa Cruz Island	Yes	No
UCSB_IZC00042287	Halictus tripartitus	Santa Cruz Island	Yes	No
UCSB_IZC00042304	Halictus farinosus	Santa Cruz Island	No	Yes
UCSB_IZC00042339	Halictus farinosus	Santa Cruz Island	No	Yes
UCSB_IZC00042352	Halictus tripartitus	Santa Cruz Island	Yes	No
UCSB_IZC00042354	Halictus ligatus	Mainland	No	Yes
UCSB_IZC00042355	Halictus tripartitus	Santa Cruz Island	Yes	No
UCSB_IZC00042367	Halictus ligatus	Mainland	No	Yes
UCSB_IZC00042376	Halictus ligatus	Mainland	No	Yes
UCSB_IZC00042470	Halictus ligatus	Mainland	No	Yes
UCSB_IZC00042514	Halictus ligatus	Mainland	No	Yes
UCSB_IZC00042565	Halictus tripartitus	Santa Cruz Island	Yes	No
UCSB_IZC00042595	Halictus tripartitus	Santa Cruz Island	Yes	No
UCSB_IZC00042642	Halictus ligatus	Mainland	No	Yes
UCSB_IZC00042653	Halictus ligatus	Mainland	No	Yes
UCSB_IZC00042720	Halictus ligatus	Mainland	No	Yes
UCSB_IZC00042763	Halictus tripartitus	Santa Cruz Island	Yes	No
UCSB_IZC00042780	Halictus ligatus	Mainland	No	Yes
UCSB_IZC00042836	Halictus tripartitus	Santa Cruz Island	Yes	No
UCSB_IZC00042844	Halictus tripartitus	Santa Cruz Island	Yes	No
UCSB_IZC00042847	Halictus tripartitus	Santa Cruz Island	Yes	No
UCSB_IZC00042855	Halictus tripartitus	Santa Cruz Island	Yes	Yes
UCSB_IZC00042863	Halictus tripartitus	Santa Cruz Island	Yes	No
UCSB_IZC00042875	Halictus tripartitus	Santa Cruz Island	Yes	No
UCSB_IZC00042887	Halictus tripartitus	Santa Cruz Island	Yes	No
UCSB_IZC00042889	Halictus tripartitus	Santa Cruz Island	Yes	Yes
UCSB_IZC00042902	Halictus tripartitus	Santa Cruz Island	Yes	No
UCSB_IZC00042907	Halictus tripartitus	Santa Cruz Island	Yes	Yes
UCSB_IZC00042925	Halictus tripartitus	Santa Cruz Island	Yes	No
UCSB_IZC00042937	Halictus tripartitus	Santa Cruz Island	Yes	No
UCSB_IZC00042940	Halictus tripartitus	Santa Cruz Island	Yes	No
UCSB_IZC00042944	Halictus tripartitus	Santa Cruz Island	Yes	No
UCSB_IZC00042945	Halictus tripartitus	Santa Cruz Island	Yes	Yes
UCSB_IZC00042953	Halictus tripartitus	Santa Cruz Island	Yes	No
UCSB_IZC00043011	Halictus tripartitus	Santa Cruz Island	Yes	No
UCSB_IZC00043015	Halictus tripartitus	Santa Cruz Island	Yes	No
